# Supplementary material for: Neglected Tropical Diseases Elimination in the Philippines: Challenges and Gaps
Source: Trop Med Infect Dis. 2026 Apr 17;11(4):106. doi: 10.3390/tropicalmed11040106 (PMC13120366; doi:10.3390/tropicalmed11040106)
Supplement: Supplementary file 1 [file tropicalmed-11-00106-s001.zip]

Archive with 6 entries (6 files):
- Supplementary File S1. MDEP Philippines 2023-2030.pdf
- Supplementary File S2. FHSIS 2020.pdf
- Supplementary File S3. FHSIS 2021.pdf
- Supplementary File S4. FHSIS 2022.pdf
- Supplementary File S5. FHSIS 2023.pdf
- Supplementary File S6. FHSIS 2024.pdf
